# Supplementary material for: Identification of Neuropeptide F (NPF) Signaling and Associated Regulation of Food Intake in the Dark Black Chafer Beetle Holotrichia parallela
Source: Biology (Basel). 2026 Jun 9;15(12):903. doi: 10.3390/biology15120903 (PMC13295887; doi:10.3390/biology15120903)
Supplement: Supplementary file 1 [file biology-15-00903-s001.zip]

Archive with 1 entries (1 files):
- biology-4315134-supplementary.pdf
